# Supplementary material for: The E3 ubiquitin ligase RNF40 suppresses apoptosis in colorectal cancer cells
Source: Clin Epigenetics. 2019 Jul 2;11:98. doi: 10.1186/s13148-019-0698-x (PMC6604314; doi:10.1186/s13148-019-0698-x)
Supplement: Supplementary file 1 — Figure S1. Reduction of RNF40 and H2Bub1 in siRNF40 CRC cell lines. (A-B). The siRNA-mediated knockdown of RNF40 was verified at the mRNA level using qRT-PCR (A) and on protein level using western blot (B) in three independent experiments 72 h after transfection. Mean ± SEM, Students t test. (C) The knockdown of RNF40 resulted in decreased H2Bub1 levels 72 h after siRNA transfection. (ZIP 7432 kb) [file 13148_2019_698_MOESM1_ESM.zip]

Archive with 7 entries (7 files):
- Fig.S1B,C_HCT116, SW837_HSC70_annotations.tif
- Fig.S1B,C_HCT116, SW837_RNF40, H2Bub1_annotations.tif
- Fig.S1B_HT-29, RKO_HSC70_annotations.tif
- Fig.S1B_HT-29, RKO_RNF40_annotations.tif
- Fig.S1B_SW48_HSC70_annotations.tif
- Fig.S1B_SW48_RNF40_annotations.tif
- Schneider et al._Revision_Supp. Figure S1.tif
